# Supplementary material for: Pallidal Deep Brain Stimulation in DYT6 Dystonia: Clinical Outcome and Predictive Factors for Motor Improvement
Source: J Clin Med. 2019 Dec 6;8(12):2163. doi: 10.3390/jcm8122163 (PMC6947218; doi:10.3390/jcm8122163)
Supplement: Supplementary file 1 [file jcm-08-02163-s001.zip]

Archive with 1 entries (1 files):
- video patient 9.wmv
